# Supplementary material for: Integrated Transcriptome and Molecular Docking to Identify the Hub Superimposed Attenuation Targets of Curcumin in Breast Cancer Cells
Source: Int J Mol Sci. 2023 Aug 5;24(15):12479. doi: 10.3390/ijms241512479 (PMC10419115; doi:10.3390/ijms241512479)
Supplement: Supplementary file 1 [file ijms-24-12479-s001.zip]

Archive with 2 entries (2 files):
- figure s1.jpg
- Table S1.xlsx
