# Supplementary material for: Integrated Transcriptome and Molecular Docking to Identify the Hub Superimposed Attenuation Targets of Curcumin in Breast Cancer Cells
Source: Int J Mol Sci. 2023 Aug 5;24(15):12479. doi: 10.3390/ijms241512479 (PMC10419115; doi:10.3390/ijms241512479)
Supplement: Supplementary file 1 [file ijms-24-12479-s001.zip › Table S1.xlsx]

## Sheet: GalaxySagittarius
PDB ID	Uniprot ID	Predock score	Docking score	Score	UniProt Accession	Gene Symbol
7khh_D	O60885	0.792	-20.902	1.001	O60885	BRD4
5y86_A	O43781	0.668	-24.213	0.91	O43781	DYRK3
6oql_A	Q00534	0.635	-24.03	0.875	Q00534	CDK6
5hel_A	P25440	0.637	-23.172	0.869	P25440	BRD2
5lxd_A	Q92630	0.64	-22.38	0.864	Q92630	DYRK2
456c_A	P45452	0.587	-24.129	0.829	P45452	MMP13
4kcx_B	Q58F21	0.589	-22.51	0.814	Q58F21	BRDT
6qju_A	Q15059	0.593	-22.023	0.813	Q15059	BRD3
4ian_A	Q13523	0.578	-22.887	0.807	Q13523	PRPF4B
4au8_B	Q00535	0.568	-21.415	0.783	Q00535	CDK5
4mq2_D	Q13627	0.531	-23.115	0.762	Q13627	DYRK1A
5mow_A	P68400	0.514	-23.497	0.748	P68400	CSNK2A1
6fyk_A	P49760	0.505	-23.491	0.74	P49760	CLK2
6tew_A	P19784	0.49	-24.799	0.738	P19784	CSNK2A2
2w9f_B	P11802	0.536	-19.98	0.736	P11802	CDK4
6khd_A	P49759	0.486	-23.914	0.725	P49759	CLK1
5ap6_A	P33981	0.473	-23.97	0.712	P33981	TTK
4eoj_A	P24941	0.482	-22.849	0.71	P24941	CDK2
6khf_A	P49761	0.485	-21.437	0.699	P49761	CLK3
4bgq_A	O76039	0.477	-22.202	0.699	O76039	CDKL5
966c_A	P03956	0.454	-23.583	0.69	P03956	MMP1
6gu7_E	P06493	0.491	-18.672	0.678	P06493	CDK1
6rd0_A	P39900	0.395	-27.632	0.672	P39900	MMP12
6fyv_A	Q9HAZ1	0.44	-23.17	0.672	Q9HAZ1	CLK4
5vcv_A	Q99640	0.446	-22.55	0.671	Q99640	PKMYT1
6yky_B	Q16659	0.442	-22.233	0.664	Q16659	MAPK6
2p1t_A	P19793	0.42	-24.121	0.661	P19793	RXRA
5ax9_B	Q9UKE5	0.422	-23.466	0.657	Q9UKE5	TNIK
7ncf_A	Q9H2X6	0.418	-23.571	0.654	Q9H2X6	HIPK2
4un0_D	Q9NYV4	0.424	-22.452	0.649	Q9NYV4	CDK12
4iv4_B	P03372	0.425	-21.914	0.645	P03372	ESR1
3fv8_A	P53779	0.406	-23.499	0.641	P53779	MAPK10
1q5k_B	P49841	0.422	-20.936	0.632	P49841	GSK3B
7kx6_B	O15075	0.417	-21.24	0.63	O15075	DCLK1
2x7g_A	P78362	0.399	-22.942	0.629	P78362	SRPK2
4u45_A	O95819	0.394	-23.154	0.626	O95819	MAP4K4
3fme_A	P52564	0.392	-22.911	0.622	P52564	MAP2K6
3blh_A	P50750	0.414	-20.152	0.615	P50750	CDK9
4crl_A	P49336	0.406	-20.904	0.615	P49336	CDK8
5iis_A	P11309	0.384	-22.575	0.609	P11309	PIM1
5cek_A	Q96RU8	0.447	-16.125	0.608	Q96RU8	TRIB1
1ttm_A	P00918	0.412	-18.965	0.602	P00918	CA2
6cmm_A	Q99986	0.351	-24.594	0.597	Q99986	VRK1
7a79_B	P48443	0.336	-25.824	0.595	P48443	RXRG
1ya3_B	P08235	0.378	-21.673	0.594	P08235	NR3C2
1wak_A	Q96SB4	0.396	-19.591	0.591	Q96SB4	SRPK1
3mtl_A	Q00536	0.348	-24.248	0.591	Q00536	CDK16
4b9d_B	Q96PY6	0.366	-22.39	0.59	Q96PY6	NEK1
4gqq_A	P04746	0.426	-16.041	0.587	P04746	AMY2A
6dc0_B	P49715	0.409	-17.27	0.582	P49715	CEBPA
3r2b_A	P49137	0.37	-21.077	0.581	P49137	MAPKAPK2
6zr9_A	P43166	0.389	-19.212	0.581	P43166	CA7
3tt4_A	P22894	0.348	-23.217	0.58	P22894	MMP8
4g1w_A	P45983	0.373	-20.551	0.579	P45983	MAPK8
1huh_A	P00915	0.39	-18.526	0.575	P00915	CA1
3b65_A	P10275	0.32	-25.405	0.574	P10275	AR
1z97_A	P07451	0.385	-18.828	0.573	P07451	CA3
2nta_A	P18031	0.376	-19.608	0.572	P18031	PTPN1
6oyt_C	Q99683	0.328	-23.585	0.564	Q99683	MAP3K5
4f9b_C	O00311	0.356	-20.771	0.564	O00311	CDC7
5al0_B	P02766	0.408	-15.518	0.563	P02766	TTR
5yvc_A	Q96RR4	0.315	-24.785	0.562	Q96RR4	CAMKK2
6mcz_B	P37231	0.325	-23.496	0.56	P37231	PPARG
4idt_B	Q99558	0.323	-23.58	0.558	Q99558	MAP3K14
3zhp_C	Q9Y6E0	0.358	-19.541	0.553	Q9Y6E0	STK24
4tqn_A	Q92793	0.335	-21.471	0.549	Q92793	CREBBP
2vwi_D	O95747	0.351	-19.761	0.548	O95747	OXSR1
1zsv_B	Q14914	0.323	-22.259	0.546	Q14914	PTGR1
3da2_B	Q8N1Q1	0.346	-19.703	0.543	Q8N1Q1	CA13
4wr8_G	P14174	0.348	-19.401	0.542	P14174	MIF
6bdn_A	Q9H2K8	0.318	-22.172	0.54	Q9H2K8	TAOK3
7a78_A	P28702	0.295	-24.218	0.537	P28702	RXRB
2o8y_A	Q9NWZ3	0.311	-22.038	0.532	Q9NWZ3	IRAK4
5z1d_A	O14733	0.333	-19.125	0.524	O14733	MAP2K7
1p93_B	P04150	0.319	-20.315	0.523	P04150	NR3C1
6ncg_B	Q86Y07	0.321	-20	0.521	Q86Y07	VRK2
6wy5_B	P05164	0.324	-18.904	0.513	P05164	MPO
4b99_A	Q13164	0.309	-20.365	0.512	Q13164	MAPK7
5vd9_A	P30291	0.298	-21.362	0.511	P30291	WEE1
5u43_A	Q03181	0.273	-23.489	0.508	Q03181	PPARD
3ayu_A	P08253	0.265	-23.767	0.503	P08253	MMP2
6g98_D	Q16790	0.319	-18.312	0.503	Q16790	CA9
2bva_A	O96013	0.283	-21.824	0.501	O96013	PAK4
2vna_A	Q8N8N7	0.261	-23.903	0.5	Q8N8N7	PTGR2
5air_A	O75581	0.31	-18.999	0.5	O75581	LRP6
6qng_C	O43570	0.293	-20.235	0.495	O43570	CA12
5cjf_A	Q9ULX7	0.283	-20.864	0.492	Q9ULX7	CA14
2a19_C	P19525	0.276	-21.163	0.488	P19525	EIF2AK2
2yjd_B	Q92731	0.277	-20.338	0.48	Q92731	ESR2
3hq5_A	P06401	0.248	-23.075	0.479	P06401	PGR
1smd_A	P0DUB6	0.304	-16.818	0.472	P0DUB6	AMY1A
3fu0_A	P09960	0.194	-27.871	0.472	P09960	LTA4H
1az2_A	P15121	0.225	-24.682	0.472	P15121	AKR1B1
5hjs_A	Q13133	0.232	-23.841	0.47	Q13133	NR1H3
6wqx_D	Q96S44	0.266	-20.307	0.47	Q96S44	TP53RK
2zoq_A	P27361	0.246	-22.229	0.468	P27361	MAPK3
2jt6_A	P08254	0.211	-25.318	0.465	P08254	MMP3
3roc_A	Q16539	0.256	-20.709	0.463	Q16539	MAPK14
5wvd_B	Q9BUB5	0.223	-23.166	0.455	Q9BUB5	MKNK1
6lpn_B	Q8N465	0.219	-23.351	0.453	Q8N465	D2HGDH
2x1h_A	Q8N4Q0	0.219	-22.702	0.446	Q8N4Q0	ZADH2
4ilw_F	P09238	0.227	-21.832	0.446	P09238	MMP10
4a6d_A	P46597	0.222	-22.167	0.444	P46597	ASMT
4fv0_A	P28482	0.252	-19.146	0.443	P28482	MAPK1
3f7u_C	P22748	0.243	-19.788	0.441	P22748	CA4
4x7q_A	Q9P1W9	0.2	-24.031	0.44	Q9P1W9	PIM2
4yzc_B	O75460	0.222	-21.792	0.44	O75460	ERN1
1poe_A	P14555	0.224	-21.516	0.439	P14555	PLA2G2A
6lzl_A	Q02127	0.199	-23.972	0.439	Q02127	DHODH
4xzm_X	O60218	0.205	-23.127	0.437	O60218	AKR1B10
3wgp_A	P11473	0.204	-23.171	0.436	P11473	VDR
6tc2	P01308,P01308,P01308,P01308	0.192	-24.135	0.433	P01308	INS
6ln4_A	O95718	0.292	-13.734	0.43	O95718	ESRRB
5f1a_B	P35354	0.201	-22.857	0.43	P35354	PTGS2
7kht_A	Q13285	0.219	-20.759	0.427	Q13285	NR5A1
5thl_A	P54577	0.221	-20.489	0.426	P54577	YARS1
5e5r_C	P23470	0.24	-18.236	0.422	P23470	PTPRG
3g2f_A	Q13873	0.199	-22.157	0.42	Q13873	BMPR2
5vdk_A	P0C1S8	0.197	-22.185	0.418	P0C1S8	WEE2
4wdw_A	P42330	0.211	-20.764	0.418	P42330	AKR1C3
3u3o_A	P50225	0.169	-24.409	0.413	P50225	SULT1A1
5tzr_A	O14842	0.175	-23.722	0.412	O14842	FFAR1
5wzv_A	Q9NZK7	0.192	-21.954	0.412	Q9NZK7	PLA2G2E
4lwe_A	P07900	0.168	-24.306	0.411	P07900	HSP90AA1
2z5f_A	O43704	0.153	-25.692	0.41	O43704	SULT1B1
3k9b_C	P23141	0.197	-21.109	0.408	P23141	CES1
6zwe_B	P22303	0.163	-24.435	0.407	P22303	ACHE
4yno_A	O15264	0.209	-19.695	0.406	O15264	MAPK13
5l11_A	O00482	0.191	-21.417	0.405	O00482	NR5A2
6y3c_A	P23219	0.161	-24.417	0.405	P23219	PTGS1
5btr_C	Q96EB6	0.186	-21.893	0.405	Q96EB6	SIRT1
4w9n_D	P49327	0.182	-22.166	0.404	P49327	FASN
4l1x_B	P52895	0.167	-23.5	0.402	P52895	AKR1C2
3f3y_A	Q06520	0.173	-22.845	0.401	Q06520	SULT2A1
2npa_C	Q07869	0.165	-23.544	0.4	Q07869	PPARA
2cgw_A	O14757	0.171	-22.86	0.4	O14757	CHEK1
6cht_A	P41235	0.171	-22.783	0.399	P41235	HNF4A
3fe4_A	P23280	0.217	-18.056	0.398	P23280	CA6
2ow2_A	P14780	0.141	-25.525	0.396	P14780	MMP9
2w2j_A	P35219	0.228	-16.837	0.396	P35219	CA8
5aiv_B	O60760	0.171	-22.425	0.395	O60760	HPGDS
3gp0_A	Q15759	0.173	-22.188	0.395	Q15759	MAPK11
2ydx	Q9NZL9,Q9NZL9	0.164	-22.754	0.391	Q9NZL9	MAT2B
6i66_A	P62508	0.242	-14.797	0.39	P62508	ESRRG
6ohu_A	Q15125	0.158	-23.122	0.389	Q15125	EBP
4qoj	P16083,P16083	0.152	-23.494	0.387	P16083	NQO2
6vzk_A	Q9UQM7	0.165	-22.24	0.387	Q9UQM7	CAMK2A
2avd_B	Q86VU5	0.184	-20.271	0.387	Q86VU5	COMTD1
5j0a	Q96KB5,Q96KB5	0.176	-20.843	0.385	Q96KB5	PBK
2alr_A	P14550	0.182	-20.135	0.384	P14550	AKR1A1
7ccu_A	P53355	0.155	-22.851	0.383	P53355	DAPK1
3uzz_A	P51857	0.158	-22.421	0.382	P51857	AKR1D1
1dpt_A	P30046	0.198	-18.405	0.382	P30046	DDT
4hd8_A	Q9NTG7	0.161	-22.065	0.381	Q9NTG7	SIRT3
3a7e_A	P21964	0.16	-22.119	0.381	P21964	COMT
6ssq_A	P10826	0.144	-23.531	0.38	P10826	RARB
4ic0_C	P05121	0.157	-22.286	0.38	P05121	SERPINE1
2fvl_B	P17516	0.147	-23.018	0.378	P17516	AKR1C4
2l98_A	P63316	0.175	-20.179	0.377	P63316	TNNC1
3bfx_B	O00338	0.141	-23.601	0.377	O00338	SULT1C2
3s97_A	P23471	0.187	-18.883	0.376	P23471	PTPRZ1
1fcx_A	P13631	0.137	-23.793	0.375	P13631	RARG
3vnt_A	P35968	0.131	-24.382	0.374	P35968	KDR
3w1w	P22830,P22830	0.069	-30.482	0.374	P22830	FECH
6c6p_B	Q14534	0.119	-25.451	0.373	Q14534	SQLE
2c65_A	P27338	0.12	-25.033	0.371	P27338	MAOB
5po2_A	O95696	0.157	-21.366	0.37	O95696	BRD1
6a7a_A	Q04828	0.153	-21.674	0.369	Q04828	AKR1C1
1nav_A	P10827	0.127	-24.175	0.369	P10827	THRA
3kn5_B	O75582	0.14	-22.876	0.369	O75582	RPS6KA5
6p2b_A	O75469	0.138	-23.067	0.369	O75469	NR1I2
7cga_B	P53778	0.155	-21.307	0.368	P53778	MAPK12
6j1l_B	P51449	0.129	-23.905	0.368	P51449	RORC
6nzh_B	P29597	0.111	-25.602	0.367	P29597	TYK2
2cbs_A	P29373	0.159	-20.812	0.367	P29373	CRABP2
1nax_A	P10828	0.148	-21.865	0.367	P10828	THRB
3she_A	Q16644	0.141	-22.55	0.367	Q16644	MAPKAPK3
6pya_A	P04278	0.128	-23.701	0.365	P04278	SHBG
5xte_V	P00156	0.151	-21.29	0.364	P00156	MT-CYB
1pq9_C	P55055	0.145	-21.832	0.363	P55055	NR1H2
3i3j_E	Q09472	0.159	-20.421	0.363	Q09472	EP300
7d9u	Q02108,Q02153	0.116	-24.537	0.362	Q02108	GUCY1A1
6ax1_B	Q99685	0.127	-23.416	0.362	Q99685	MGLL
5i4v_E	Q15596	0.116	-24.443	0.36	Q15596	NCOA2
2xaj_A	O60341	0.117	-24.298	0.36	O60341	KDM1A
6bns_A	Q15788	0.134	-22.485	0.359	Q15788	NCOA1
3fcx_B	P10768	0.173	-18.518	0.358	P10768	ESD
6htb_V	Q99436	0.156	-20.186	0.358	Q99436	PSMB7
5tvc	P32297,P32297	0.113	-24.496	0.358	P32297	CHRNA3
6bhv_A	P09874	0.136	-22.221	0.358	P09874	PARP1
4jvm_A	P49888	0.152	-20.584	0.357	P49888	SULT1E1
4x6e_A	P06126	0.127	-23.03	0.357	P06126	CD1A
2gvj	P43490,P43490	0.13	-22.633	0.356	P43490	NAMPT
1cjm_A	P0DMM9	0.169	-18.684	0.355	P0DMM9	SULT1A3
3cej_B	P06737	0.139	-21.544	0.355	P06737	PYGL
4r3o_Z	P28074	0.172	-18.226	0.355	P28074	PSMB5
5y0g_A	P15090	0.142	-21.175	0.354	P15090	FABP4

## Sheet: PharmMapper
Gene	Predock score
PIM1	0.9867
GSTP1	0.9678
EGFR	0.9583
CAH2	0.9534
PNPH	0.9379
CHK1	0.9307
MK10	0.9154
SEPR	0.8824
EST1	0.8671
STK6	0.8552
ESR2	0.8457
ESR1	0.8256
CATD	0.8185
DCAM	0.8125
CAH1	0.7781
PDPK1	0.7633
PDE4D	0.7461
ANXA5	0.7456
PH4H	0.743
ALDR	0.7386
PPARG	0.7374
TGFR1	0.7354
MK08	0.7328
CD5R1	0.7298
MIF	0.7257
PDE4B	0.7256
NQO1	0.7118
BMP7	0.7039
RXRA	0.7018
LKHA4	0.7013
KC1G2	0.6953
SHBG	0.694
THRB	0.6897
DHSO	0.6828
FNTA	0.6804
HS90A	0.6704
ADA17	0.6632
MMP13	0.6553
CCNA2	0.6543
AOFB	0.6505
FA10	0.6412
ANDR	0.6381
BRAF1	0.6371
CDK6	0.6326
KIF11	0.609
SRC	0.5958
PRGR	0.5956
MMP12	0.5943
ERG7	0.5933
CATK	0.5922
AK1C3	0.5917
FGFR1	0.588
ALBU	0.5878
CBR1	0.5875
PK3CG	0.5864
CDD	0.5855
RENI	0.585
KSYK	0.5841
SAHH	0.5831
DYR	0.5822
MMP3	0.582
DHI1	0.577
PTN1	0.5732
UROK	0.5715
PDE5A	0.5708
HDAC8	0.5621
ADHX	0.5609
ALDH2	0.5608
DPP4	0.5563
MMP8	0.555
CASP3	0.5498
AKT1	0.5442
TTHY	0.5351
ADK	0.5248
AK1C2	0.5189
BST1	0.5165
NQO2	0.5126
PTGD2	0.4981
IGF1R	0.4969
TYSY	0.4931
RET4	0.493
HMDH	0.4919
LYAM3	0.491
ALDOA	0.49
ELNE	0.4888
PYRD	0.4882
A1AT	0.4866
LCK	0.4864
PPAP	0.4864
NR1H2	0.4848
PPARA	0.4823
GLYC	0.4796
TGM3	0.4788
BACE1	0.4776
B3GA1	0.4748
CD1A	0.4747
JAK3	0.4746
RB11A	0.4718
FKB1A	0.4712
CP2C9	0.4695
DCK	0.4667
IMDH2	0.4645
GALE	0.4639
CSK	0.4636
FA7	0.4624
CCL5	0.4617
KAT1	0.4542
HXK4	0.4499
KTHY	0.4489
RARA	0.4488
AMPM2	0.4483
NR1H3	0.4453
ATS4	0.4451
PADI4	0.4428
SPYA	0.4415
PDK2	0.4315
FABP4	0.4312
CATS	0.4282
XIAP	0.4272
GSTT2	0.4219
TPH1	0.4191
NR1I2	0.4183
HINT1	0.4179
FABP6	0.4161
CLK1	0.4155
NR1H4	0.4149
NOS2	0.4147
ZAP70	0.4146
MMP9	0.4144
INSR	0.4141
KPCT	0.4141
ERBB4	0.4141
MK01	0.4134
IMDH1	0.4134
PAK7	0.4128
KPYR	0.4126
MCR	0.4126
EPHA2	0.4125
FA11	0.412
HCK	0.4101
IL2	0.4072
SETD7	0.4045
CATG	0.4045
LGUL	0.403
MMP2	0.4027
GSTM1	0.4026
JAK2	0.3962
S10A9	0.3944
HEM2	0.3944
FABPH	0.3927
GLCM	0.3878
ARGI2	0.3871
GSTM2	0.3868
VDR	0.3819
MK12	0.3801
FAK1	0.3763
GCR	0.3736
DUT	0.3731
HMOX1	0.3725
ST1E1	0.3725
TIE2	0.3722
FPPS	0.3657
CD209	0.3656
CDC42	0.365
DPEP1	0.3632
G6PI	0.3625
CMA1	0.3612
STAT1	0.3586
GSTO1	0.3578
P85A	0.3474
NEP	0.3467
RAB5A	0.3441
MP2K1	0.3427
OAT	0.341
PUR2	0.336
TRYB2	0.3324
FIBG	0.332
FOLH1	0.3307
CASP1	0.3304
RARG	0.3301
RASH	0.3288
CATB	0.3279
NGAL	0.3273
LYAM2	0.3265
APAF	0.3264
FKB1B	0.326
AMYP	0.3252
PUR9	0.3236
RARB	0.3233
PIMT	0.3231
GMPR1	0.3223
KIT	0.3211
G6PD	0.321

## Sheet: SuperPred
UniProt ID	Gene	Probability
Q04760	GLO1	1
P13726	F3	1
Q9NZ45	CISD1	1
O14684	PTGES	1
Q6W5P4	NPSR1	1
P05067	APP	1
P21397	MAOA	1
P27695	APEX1	0.99
Q16236	NFE2L2	0.96
P19838	NFKB1	0.94
Q13887	KLF5	0.94
O15164	TRIM24	0.92
Q9Y345	SLC6A5	0.91
P20618	PSMB1	0.89
P18054	ALOX12	0.879
P11166	SLC2A1	0.87
P02766	TTR	0.87
P28335	HTR2C	0.87
P11388	TOP2A	0.85
Q9HAZ1	CLK4	0.85
O75469	NR1I2	0.81
O15151	MDM4	0.799
P08236	GUSB	0.78
Q92753	RORB	0.78
P49721	PSMB2	0.78
Q86TI2	DPP9	0.77
P23415	GLRA1	0.76
P07339	CTSD	0.76
P16234	PDGFRA	0.76
P27986	PIK3R1	0.76
P30926	CHRNB4	0.73
P21730	C5AR1	0.72
P10827	THRA	0.72
O14672	ADAM10	0.72
P32246	CCR1	0.72
Q16665	HIF1A	0.69
O75460	ERN1	0.68
Q16288	NTRK3	0.68
Q9Y5S8	NOX1	0.68
Q9NY46	SCN3A	0.67
P14174	MIF	0.67
O00444	PLK4	0.666
P08684	CYP3A4	0.66
P47901	AVPR1B	0.64
P50579	METAP2	0.64
Q6V1X1	DPP8	0.64
P11509	CYP2A6	0.62
P43003	SLC1A3	0.62
P42262	GRIA2	0.61
P42224	STAT1	0.61
P22413	ENPP1	0.604
Q05586	GRIN1	0.599
Q99571	P2RX4	0.59
P25090	FPR2	0.59
Q96P65	QRFPR	0.59
P09619	PDGFRB	0.58
Q00535	CDK5	0.57
O94925	GLS	0.56
P42785	PRCP	0.56
P41597	CCR2	0.56
Q9HBX9	RXFP1	0.56
O00763	ACACB	0.56
Q00975	CACNA1B	0.56
Q7L7X3	TAOK1	0.55
P09769	FGR	0.55
Q13526	PIN1	0.55
Q14289	PTK2B	0.55
P24864	CCNE1	0.55
Q9UHL4	DPP7	0.54
P49759	CLK1	0.54
P29323	EPHB2	0.54
Q2M2I8	AAK1	0.54
P30305	CDC25B	0.53
P05556	ITGB1	0.53
P23219	PTGS1	0.53
P30307	CDC25C	0.525
P43005	SLC1A1	0.52
P51452	DUSP3	0.52
P02708	CHRNA1	0.517
Q9UBE0	SAE1	0.52
O95180	CACNA1H	0.52
Q14432	PDE3A	0.51
P17931	LGALS3	0.51
Q13370	PDE3B	0.51
P30530	AXL	0.51
P49862	KLK7	0.51
P12268	IMPDH2	0.5
Q06124	PTPN11	0.5
P21728	DRD1	0.502
P36507	MAP2K2	0.501
